# Supplementary material for: Patient Versus Clinician Reported Symptoms Agreement in Advanced Metastatic Bladder Cancer Patients
Source: Cancer Med. 2025 Apr 21;14(8):e70896. doi: 10.1002/cam4.70896 (PMC12010202; doi:10.1002/cam4.70896)
Supplement: Supplementary file 1 — Table S1. Wilcoxon test results for grade ≥ 3. Table S2. Toxicity index for each symptom. [file CAM4-14-e70896-s001.xlsx]

## Sheet: supplementary table 1
		Supplementary table 1: Wilcoxon test results for grade ≥3
		Symptoms (Grade ≥3)	p-value (Wilcoxon test)	Significant (0.05) ***
		Dry mouth	2.752e-08	***
		Taste changes	7.17e-05	***
		Decrease appetite	2.181e-05	***
		Nausea	0.007737	***
		Vomiting	0.01966	***
		Constipation	2.06e-11	***
		Diarrhea	-	***
		Abdominal pain	6.209e-07	***
		Shortness of breath	9.79e-09	***
		Cough	0.0002105	***
		Rash	-	***
		Skin dryness	9.79e-09	***
		Itching	5.049e-06	***
		Numbness and tingling	1.206e-07	***
		General pain	1.707e-09	***
		Headache	0.001904	***
		Joint pain	9.606e-13	***
		Insomnia	9.606e-13	***
		Fatigue	4.443e-12	***
		Pain and swelling at injection site	-	***

## Sheet: Supplementary table 2
Supplementary table 2: toxicity index for each symptom
	TOXICITY INDEX FOR EACH SYMPTOM
Patient (PRO-CTCAE)	Dry mouth	Taste changes	Decrease appetite	Nausea	Vomiting	Constipation	Abdominal pain	Shortness of breath	Cough	Skin dryness	Itching	Numbness and tingling	General pain	Headache	Joint pain	Insomnia	Fatigue
1	5.499771	5.330729	5.497428	3.496094	1.992188	4.785764	3.983507	2.999086	3.664062	3.983989	3.937243	3.983507	4.991444	3.967773	4.949753	3.978516	4.959306
2	1.96875	1.96875	2.645833	3.484375	2.645833	2.953704	2.645833	2.645833	1.96875	1.96875	1.96875	1.96875	3.484375	1.96875	2.645833	1.96875	3.927083
3	2.997942	3.746142	4.957407	1.992188	1.992188	3.749314	3.749657	3.995949	3.995949	4.799132	4.796354	3.999674	3.749657	2.960648	3.995949	4.796759	3.984182
4	3.999878	3.984182	2.994856	1.992188	1.992188	3.664062	2.661458	2.999086	2.885417	2.986111	3.496094	3.937243	3.936986	1.992188	4.799674	3.664062	2.994856
5	3.996094	3.90625	4.915556	2.861111	1.9375	4.87	3.90625	3.930556	1.9375	2.944444	1.9375	2.944444	4.946667	3.859375	3.996094	2.861111	5.910494
6	4	1	1	1	1	5	1	1	1	1	1	4	1	5	4	1	5
7	3.927083	3.980903	3.911458	4.588889	4.588889	3.911458	2.995885	3.994792	1.96875	4.9905	2.981481	2.875	2.995885	2.981481	1.96875	3.999023	3.935185
8	3	1	5	4	1	5	3	5	2	3	1	3	4	1	1	4	5
9	1.5	1.5	3.75	1.5	1.5	1.5	1.5	3.75	3.5	2.333333	1.5	3.5	3.25	1.5	1.5	1.5	5.666667
10	3.65625	1.96875	1.96875	1.96875	1.96875	4.516667	3.645833	1.9375	1.9375	4.79375	3.979167	3.645833	2.861111	2.875	2.645833	4.746296	2.645833
11	1.96875	1.96875	3.484375	2.583333	2.625	4.6875	1.75	2.645833	1.96875	1.9375	1.96875	1.96875	3.84375	1.75	1.75	2.875	2.645833
12	1.984375	1.96875	2.984568	2.861111	2.625	1.984375	2.99177	2.984568	3.661458	3.995226	1.984375	4.786574	3.934028	3.747942	3.715278	3.981771	2.998628
13	3.927083	4.525	5.761111	3.964844	3.964844	5.643229	5.476852	4.78125	2.645833	3.65625	2.645833	4.729167	5.4375	2.953704	3.715278	3.911458	5.487654
14	5.166667	3.25	5.5	4.2	4.2	5.333333	5.166667	5.5	1.5	1.5	1.5	2.666667	5.833333	1.5	1.5	2.333333	5.5
15	1.875	1.875	1.875	1.875	1.875	1.875	2.583333	1.875	2.583333	1.875	1.875	1.875	1.875	1.875	3.895833	1.875	1.875
16	1.96875	2.875	3.93287	2.583333	2.625	3.964844	1.96875	4.525	2.645833	4.786111	4.3875	5.663194	4.771875	2.953704	4.986	4.771875	3.99349
17	2.861111	1.9375	2.861111	1.875	1.9375	3.859375	3.694444	3.740741	1.9375	3.740741	2.625	2.625	3.923611	2.625	3.90625	3.645833	2.975309
18	2.625	1.9375	2.861111	1.9375	1.9375	1.9375	3.708333	2.861111	1.9375	2.625	1.9375	2.975309	3.731481	3.645833	2.625	3.979167	2.987654
19	1.75	1.75	5.25	1	1	4.3	1	4.75	4.533333	2.5	2.5	2.5	5.583333	5.166667	3.25	5.5	3.9375
20	1.75	1.75	2.5	2.888889	3.375	4.75	4.96	3.666667	3.8125	1.75	2.5	1.75	4.92	1.5	3.8125	3.875	3.875
21	2.777778	2.777778	3.666667	2.777778	1.75	5.944444	4.75	2.888889	1.75	3.666667	2.777778	4.75	3.666667	1.75	1.75	5.916667	3.9375
22	2	1	1	2	1	4	1	0	2	2	3	1	1	1	1	0	0
23	3	1	2	3	2	1	3	2	3	3	1	3	4	2	2	2	4
24	2.333333	1.5	1.5	1.5	1.5	1.5	3.25	3.5	3.75	1	1.5	1.5	3.75	1.5	3.75	2.333333	3.5
25	3.5	1.5	1.5	1.5	1.5	2.333333	2.666667	1.5	1.5	1.5	1.5	1.5	2.666667	1.5	1.5	3.25	1.5
26	5.972222	5.972222	5.388889	2.5	2.5	5.944444	3.583333	2.5	3.5	3.8125	3.583333	5.766667	3.666667	2.5	3.875	4.96	3.875
27	1.75	1.75	1.75	2.5	2.5	2.777778	3.9375	1.75	1.75	1.75	1.75	1.75	3.875	1.75	1.75	2.777778	2.888889
28	3.666667	2.5	1.75	1.75	1.75	1	1	2	1	2	1	1	1	1.5	2.5	2.888889	2.888889
29	2.583333	1.875	1.875	1.875	1.875	2	1	2	1	1	2	2	2	3.722222	3.895833	3.722222	3.722222
30	3.5	2.666667	3.5	2.333333	1.5	4	2	3	1	2	1	2	2	1.5	2.333333	3.5	4.8
31	4.65	1.75	1.75	1.75	1.75	1.5	1.5	1.75	1.75	1.75	1.75	1.75	1.75	1.75	1.75	1.75	1.75
32	2	3	2	2	1	1	1	1	1	1	1	1	1	1	3	4	3
33	2.997942	1.992188	1.992188	1.992188	1.992188	2.661458	2.960648	1.992188	1.992188	2.960648	3.984182	2.994856	1.992188	1.992188	2.994856	2.661458	2.986111
34	2.925926	1.875	1.875	4.5	1.875	4.7875	2.962963	3.722222	1.875	1.875	2.833333	2.925926	4.7875	2.925926	4.95	3.984375	3.722222
35	2.99177	1.96875	1.96875	1.96875	1.96875	2.953704	1.96875	2.99177	1.96875	1.96875	1.96875	2.953704	1.96875	2.645833	3.736111	2.875	2.981481
36	1.9375	1.9375	2.861111	1.9375	1.9375	4.955	1.9375	2.861111	1.9375	2.861111	4.6875	2.944444	3.923611	1.9375	4.796875	2.944444	5.62037
37	1	1	1	1	1	4	2	2	1	1	1	2	4	1	3	2	3
38	1	1	1	1	1	1	2	3	2	3	2	2	2	2	2	3	3
39	3.936986	1.992188	1.992188	2.994856	1.96875	3.915365	3.739583	3.998915	2.994856	3.749657	3.984182	1.992188	3.746142	2.885417	3.749314	3.984182	4.799951
Mean	2.28571428571429	1.28571428571429	1.85714285714286	1.875	1.125	2.8	1.63636363636364	2.1	1.5	1.81818181818182	1.4	2.1	2.2	1.85714285714286	2.28571428571429	2.28571428571429	3.28571428571429
SD	1.11269728052837	0.755928946018455	1.4638501094228	1.1259916264596	0.353553390593274	1.75119007154183	0.809039834955891	1.3703203194063	0.707106781186548	0.873862897505303	0.699205898780101	0.994428926011753	1.31656117720877	1.4638501094228	1.11269728052837	1.49602648308619	1.70433620649269
	TOXICITY INDEX FOR EACH SYMPTOM
Clinician (CTCAE)	Dry mouth	Taste changes	Decrease appetite	Nausea	Vomiting	Constipation	Abdominal pain	Shortness of breath	Cough	Skin dryness	Itching	Numbness and tingling	General pain	Headache	Joint pain	Insomnia	Fatigue
1	3.25	2	3.875	2.333333	0	1.75	1.875	0	1.5	1	1.75	0	3.927083	0	0	0	2.875
2	0	0	0	1	1	0	0	0	0	0	0	0	0	0	0	1	1.75
3	0	0	1.75	0	0	1	0	1	0	1	2.833333	0	1	0	1.5	2	2.583333
4	0	0	0	0	0	0	0	0	0	0	0	0	0	0	0	0	0
5	0	0	1.5	1.5	0	1.5	1.5	0	0	0	0	0	0	0	0	0	3.75
6	0	0	0	0	0	3.5	0	0	0	0	0	0	1	0	0	0	3
7	1	0	0	0	0	1.75	0	1	0	1.75	1	0	0	0	0	1.5	1.9375
8	1.5	1	2.333333	2.333333	0	2	0	1	1.5	2.333333	1	1.5	3.5	0	0	1.5	3.5
9	0	0	3.583333	2	0	1.5	0	2.888889	2.5	1.5	0	3.375	3.9375	0	1	2	3.875
10	1.75	0	2	0	0	1.5	0	0	0	1.875	1.9375	1.5	2	0	0	1.75	1.5
11	1	1	2.333333	1	1	1	2.777778	1	1	1	1	1	3.583333	1	1	1.5	2.333333
12	1	0	0	0	0	0	1.75	0	1	0	0	2	2.833333	1	2.888889	1.5	1.96875
13	0	0	2.583333	2.777778	1.75	1	3.25	0	0	0	0	2	3.25	1	0	1.5	2.625
14	0	0	2	0	0	1	0	0	0	0	0	1	2	1	0	0	2
15	0	0	0	0	0	0	0	0	1.5	0	0	0	0	0	1	0	0
16	0	0	2.333333	0	0	1.5	0	1	0	3.645833	0	3.736111	3.583333	0	0	2.833333	1.75
17	0	0	0	0	0	1.5	1	2.333333	0	1	0	0	2.888889	0	1	0	1
18	0	0	0	0	0	0	1	0	0	0	0	0	0	0	1	0	0
19	0	0	0	0	0	0	0	0	0	0	0	0	0	1	0	0	2.666667
20	0	0	0	0	0	1	1	0	0	0	0	0	1	0	0	0	0
21	0	0	0	0	0	2	1	0	0	0	0	0	0	0	0	0	0
22	0	0	0	0	0	0	0	0	0	0	0	0	0	0	0	0	0
23	0	0	0	0	0	0	0	0	0	0	0	0	0	0	0	0	0
24	0	0	0	0	0	0	2	2	0	0	0	0	2	0	0	0	2
25	0	0	1	2	0	1.5	3	0	0	0	0	0	3	0	0	0	0
26	0	0	0	0	0	1	0	0	0	0	0	2.666667	0	0	0	0	0
27	0	0	0	0	0	1	2	0	0	0	0	0	0	0	0	0	0
28	0	0	0	0	0	0	0	0	0	0	s	0	1	0	0	0	0
29	1	0	0	0	0	1	0	1	0	0	0	0	0	1	0	1	1
30	0	2	2	3	0	1	2	0	0	0	0	0	2	0	0	2	2
31	1.75	0	0	0	0	0	0	0	0	0	0	0	0	0	0	0	1.5
32	0	0	0	0	0	0	0	0	0	0	0	0	1	0	0	0	0
33	0	0	0	0	0	1	0	0	0	1.75	1.9375	1.5	1	0	1	0	1
34	0	0	0	0	0	2.333333	0	0	0	0	0	0	2	0	0	0	2.666667
35	0	0	0	0	0	1	0	0	0	0	0	0	0	0	0	0	0
36	0	0	0	0	0	1.5	0	0	0	0	1	0	0	0	0	0	1.75
37	0	0	0	0	0	1.5	0	0	0	0	0	0	0	0	0	0	1.5
38	0	0	0	0	0	0	0	0	0	0	0	0	0	0	0	0	1
39	0	0	0	1	0	1	0	0	0	0	1.75	0	0	0	0	0	2.645833
Mean	0.114285714285714	0.153846153846154	0.225806451612903	0.285714285714286	0.0526315789473684	0.592592592592593	0.382352941176471	0.216216216216216	0.0571428571428571	0.121212121212121	0.121212121212121	0.181818181818182	0.612903225806452	0.153846153846154	0.162162162162162	0.25	0.619047619047619
SD	0.322802851090676	0.488739600156498	0.616964473280531	0.710071602496726	0.226294285921414	0.636049058295352	0.779071159559738	0.479301293269411	0.235504107976803	0.331433982639808	0.331433982639808	0.527644853011086	0.88232342349952	0.365517768195196	0.373683876611822	0.622171016838255	0.920662287496912
p-value (Wilcoxon test)	5.445e-08	7.892e-08	5.855e-08	8.636e-08	5.266e-08	7.979e-08	1.623e-07	8.016e-08	5.291e-08	5.401e-08	7.901e-08	5.419e-08	4.342e-07	5.363e-08	5.447e-08	8.724e-08	8.016e-08
Significant (0.05) ***	***	***	***	***	***	***	***	***	***	***	***	***	***	***	***	***	***
	Wilcoxon test for apparied data
	p-value < 0.05 = significant difference between patient-assessed and physician-assessed toxicity index
	(Tests performed for each of the 17 eligible symptoms)
